# Supplementary material for: Comparative analyses of the Conserved Oligomeric Golgi (COG) complex in vertebrates
Source: BMC Evol Biol. 2010 Jul 15;10:212. doi: 10.1186/1471-2148-10-212 (PMC2927914; doi:10.1186/1471-2148-10-212)
Supplement: Additional file 1 — Protein accession numbers of COG sequences. This table provides the accession numbers of the sequences used to perform the analyses. [file 1471-2148-10-212-S1.XLSX]

## Sheet: Sheet1
Species	Abbreviation	COG1		COG2		COG3		COG4		COG5		COG6		COG7		COG8
Homo sapiens	Hsa	NP_061184.1	NM_018714.2	NP_031383.1	NM_007357.2	NP_113619.1	NM_031431.2	NP_056201.2	NM_015386.2	NP_006339.3	NM_006348.3	NP_065802.1	NM_020751.2	NP_705831.1	NM_153603.2	NP_115758.3	NM_032382.4
Pan troglodytes	Ptr	XP_001167551.1	XM_001167551.1	XP_001148147.1	XM_001148147.1	XP_001158886.1	XM_001158886.1	XP_511080.2	XM_511080.2	XP_519305.2	XM_519305.2	XP_509639.2	XM_509639.2	XP_510875.2	XM_510875.2	ENSPTRP00000014135	ENSPTRT00000015265
Pongo pygmaeus [PPYG2]	Ppy	ENSPPYT00000010026	ENSPPYP00000009641	ENSPPYP00000000123	ENSPPYT00000000132	ENSPPYT00000006320	ENSPPYP00000006081	ENSPPYP00000008512	ENSPPYT00000008860	ENSPPYP00000020063	ENSPPYT00000020855	ENSPPYP00000006039	ENSPPYT00000006276	ENSPPYP00000008128	ENSPPYT00000008463	ENSPPYP00000008470	ENSPPYT00000008816
Macaca mulatta	Mac	XP_001086027.1	XM_001086027.1	ENSMMUP00000007735	ENSMMUT00000008229	XP_001096875.1	XM_001096875.1	ENSMMUP00000018401	ENSMMUT00000019652	XP_001091524.1	XM_001091524.1	XP_001088372.1	XM_001088372.1	ENSMMUP00000000712	ENSMMUT00000000769	XP_001100394.1	XM_001100394.1
Callithrix jacchus [Callithrix_jacchus-3.2]	Cja	ENSCJAT00000039139	ENSCJAP00000037060	ENSCJAP00000021969	ENSCJAT00000023222	ENSCJAP00000035762	ENSCJAT00000037766	ENSCJAP00000027189	ENSCJAT00000028742	ENSCJAP00000030014	ENSCJAT00000031719	ENSCJAP00000032920	ENSCJAT00000034790	ENSCJAP00000038285	ENSCJAT00000040450	ENSCJAP00000028326	ENSCJAT00000029932
Mus musculus	Mmu	NP_038609.3	NM_013581.3	NP_084022.2	NM_029746.3	NP_796355.2	NM_177381.3	NP_598734.1	NM_133973.2	NP_001156598.1	NM_001163126.1	NP_080501.2	NM_026225.3	NP_001028490.2	NM_001033318.3	NP_631975.3	NM_139229.4
Rattus norvegicus	Rno	NP_001100532.2	NM_001107062.2	NP_001103964.1	NM_001110494.1	NP_001012157.1	NM_001012157.1	NP_001101919.1	NM_001108449.1	XP_001076141.1	XM_001076141.1	NP_001004262.1	NM_001004262.1	NP_001029061.1	NM_001033889.1	NP_001099652.1	NM_001106182.2
Oryctolagus cuniculus	Ocu	XP_002719266.1	XM_002719220.1	XP_002717435.1	XM_002717389.1	XP_002713004.1	XM_002712958.1	XP_002711760.1	XM_002711714.1	XP_002712159.1	XM_002712113.1	XP_002721141.1	XM_002721095.1	XP_002711891.1	XM_002711845.1	XP_002711709.1	XM_002711663.1
Equus caballus	Eca	XP_001916397.1	XM_001916362.1	XP_001497419.1	XM_001497369.2	XP_001491275.1	XM_001491225.2	XP_001500890.1	XM_001500840.1	XP_001492536.1	XM_001492486.2	XP_001487961.2	XM_001487911.2	XP_001916280.1	XM_001916245.1	XP_001497236.2	XM_001497186.2
Canis familiaris	Cfa	XP_540401.2	XM_540401.2	XP_546096.2	XM_546096.2	XP_848489.1	XM_843396.1	XP_546836.1	XM_546836.2	XP_540384.2	XM_540384.2	XP_534488.2	XM_534488.2	XP_536935.2	XM_536935.2	XP_546857.2	XM_546857.2
Bos taurus	Bta	XP_593871.3	XM_593871.4	NP_001070307.2	NM_001076839.2	ENSBTAP00000023803	ENSBTAT00000023803	NP_001029755.1	NM_001034583.1	ENSBTAP00000007268	ENSBTAT00000007268	NP_001030241.1	NM_001035069.1	NP_001076841.1	NM_001083372.1	NP_001070535.1	NM_001077067.1
Monodelphis domestica	Mdo	XP_001369913.1	XM_001369876.1	XP_001369328.1	XM_001369291.1	ENSMODP00000036316	ENSMODT00000037906	XP_001375750.1	XM_001375713.1	XP_001363184.1	XM_001363147.1	XP_001368233.1	XM_001368196.1	ENSMODP00000008397	ENSMODT00000008565	XP_001378139.1	XM_001378102.1
Taeniopygia guttata	Tgu	XP_002191700.1	XM_002191664.1	XP_002190632.1	XM_002190596.1	ENSTGUP00000012678	ENSTGUT00000012819	XP_002187882.1	XM_002187846.1	XP_002189314.1	XM_002189278.1	XP_002194989.1	XM_002194953.1	ENSTGUP00000006156	ENSTGUT00000006217	XP_002193209.1	XM_002193173.1
Gallus gallus	Gga	NP_001025878.1	NM_001030707.1	XP_419583.2	XM_419583.2	XP_417041.2	XM_417041.2	NP_001012793.1	NM_001012775.1	XP_415949.2	XM_415949.2	XP_417082.2	XM_417082.2	XP_001234080.1	XM_001234079.1	XP_001232975.1	XM_001232974.1
Anolis carolinensis [AnoCar1.0]	Aca	ENSACAT00000014595	ENSACAP00000014302	ENSACAP00000001622	ENSACAT00000001661	ENSACAP00000012076	ENSACAT00000012321	ENSACAP00000002142	ENSACAT00000002201	ENSACAP00000014834+ENSACAP00000014828	ENSACAT00000015135+ENSACAT00000015128	ENSACAP00000016342	ENSACAT00000016666	ENSACAP00000013428	ENSACAT00000013702	ENSACAP00000003356	ENSACAT00000003439
Xenopus tropicalis [JGI 4.1]	Xtr	ENSXETT00000053091	ENSXETP00000053091	ENSXETP00000050424	ENSXETT00000050424	species-genome*		ENSXETP00000034557	ENSXETT00000034557	*		NP_001005812.1	NM_001005812.1	NP_001015714.1	NM_001015714.1	ENSXETP00000038695	ENSXETT00000038695
Danio rerio	Dre	XP_002661206.1	XM_002661160.1	NP_998519.1	NM_213354.1	NP_001137512.1	NM_001144040.1	NP_001034912.1	NM_001039823.1	NP_001038609.1	NM_001045144.1	*		NP_001070861.1	NM_001077393.1	NP_001013524.1	NM_001013506.1
Gasterosteus aculeatus [BROAD S1]	Gac	ENSGACP00000005927	ENSGACT00000005944	ENSGACT00000012946	ENSGACP00000012922	*		ENSGACP00000020951	ENSGACT00000020991	ENSGACP00000025437	ENSGACT00000025487	ENSGACP00000015773	ENSGACT00000015804	ENSGACP00000010879	ENSGACT00000010902	ENSGACP00000023215	ENSGACT00000023260
Oryzias latipes [HdrR]	Ola	ENSORLP00000021771	ENSORLT00000021772	ENSORLP00000006981	ENSORLT00000006982	ENSORLP00000022258	ENSORLT00000022259	ENSORLP00000011147	ENSORLT00000011148	ENSORLP00000016267	ENSORLT00000016268	ENSORLP00000003859	ENSORLT00000003860	ENSORLP00000008907	ENSORLT00000008908	ENSORLP00000023575	ENSORLT00000023576
Tetraodon nigroviridis [TETRAODON 8.0]	Tni	ENSTNIT00000008698	ENSTNIP00000008530	ENSTNIP00000020168	ENSTNIT00000020399	ENSTNIP00000016971	ENSTNIT00000017185	ENSTNIP00000012174	ENSTNIT00000012365	ENSTNIP00000010049	ENSTNIT00000010229	ENSTNIP00000022224	ENSTNIT00000022463	ENSTNIP00000015765	ENSTNIT00000015974	ENSTNIP00000004412	ENSTNIT00000004551
Takifugu rubripes [FUGU 4.0]	Tru	ENSTRUT00000029858	ENSTRUP00000029741	ENSTRUP00000026582	ENSTRUT00000026689	ENSTRUP00000018256	ENSTRUT00000018332	ENSTRUP00000046076	ENSTRUT00000046230	ENSTRUP00000025315	ENSTRUT00000025418	ENSTRUP00000036618	ENSTRUT00000036749	ENSTRUP00000036121	ENSTRUT00000036252	ENSTRUP00000010980	ENSTRUT00000011039
Ensembl release 57, Mar 2010
* sequences assembled based on the genomic sequence through the comparison with the orthologous proteins, and through TBLASTN on EST database
